# Supplementary material for: A Mitochondria-Targeting SIRT3 Inhibitor with Activity against Diffuse Large B Cell Lymphoma
Source: J Med Chem. 2024 Aug 27;67(17):15428–37. doi: 10.1021/acs.jmedchem.4c01053 (PMC11403614; doi:10.1021/acs.jmedchem.4c01053)
Supplement: Supplementary file 2 — jm4c01053_si_002.csv [file jm4c01053_si_002.csv]

Compound	SMILES	SIRT1 IC50 (uM)	SIRT2 IC50 (uM)	SIRT3 IC50 (uM)	K422 IC50 (uM)	OCI-LY7 IC50 (uM)	MCF-7 IC50 (uM)	MDA-MB-231 IC50 (uM)	HCT116 IC50 (uM)	A549 IC50 (uM)	A2058 IC50 (uM)	AsPC-1 IC50 (uM)
JH-T4	O=C(NC1=CC(O)=CC=C1)[C@H](CCCCNC(CCCCCCCCCCCCC)=S)NC(OCC2=CC=CC=C2)=O	0.31	0.014	2.3
YC8-02	O=C(NC1=CC(O)=CC=C1)[C@H](CCCCNC(CCCCCCCCCCCCC)=S)NCC[P+](C2=CC=CC=C2)(C3=CC=CC=C3)C4=CC=CC=C4.[Br-]	2.03	0.088	1.44
NH4-1	O=C(OC)[C@H](CCCCNC(CCCCCCCCCCCCC)=S)NC(OCC1=CC=CC=C1)=O	50	0.018	50
NH4-2	O=C(N)[C@H](CCCCNC(CCCCCCCCCCCCC)=S)NC(OCC1=CC=CC=C1)=O	>83	0.027	>83
NH4-3	O=C(O)[C@H](CCCCNC(CCCCCCCCCCCCC)=S)NC(OCC1=CC=CC=C1)=O	4.4	0.012	>83
NH4-9	O=C(NCCN1CCOCC1)[C@H](CCCCNC(CCCCCCCCCCCCC)=S)NC(OCC2=CC=CC=C2)=O	0.81	0.073	>83
NH4-10	O=C(NCCN1CCNCC1)[C@H](CCCCNC(CCCCCCCCCCCCC)=S)NC(OCC2=CC=CC=C2)=O	0.57	0.044	0.67
NH6-10	O=C(NCC[N+](CC)(CC)CC)[C@H](CCCCNC(CCCCCCCCCCCCC)=S)NC(OCC1=CC=CC=C1)=O.[Br-]	0.72	0.082	2.8
SJ-163	O=C(NCCC[N+](CC)(CC)CC)[C@H](CCCCNC(CCCCCCCCCCCCC)=S)NC(OCC1=CC=CC=C1)=O.[Br-]	0.37	0.02	1
SJ-172	O=C(NCCCCC[N+](CC)(CC)CC)[C@H](CCCCNC(CCCCCCCCCCCCC)=S)NC(OCC1=CC=CC=C1)=O.[Br-]	0.81	0.03	1.2
SJ-105	O=C(NCCCCN(CC)CC)[C@H](CCCCNC(CCCCCCCCCCCCC)=S)NC(OCC1=CC=CC=C1)=O	0.26	0.038	1.4	2.02	1.57	4.57	4.4
SJ-106c	O=C(NCCCC[N+](CC)(CC)CC)[C@H](CCCCNC(CCCCCCCCCCCCC)=S)NC(OCC1=CC=CC=C1)=O.[Br-]	0.59	0.12	0.49	0.65	0.45	2.1	5.11	4.5	10	5.9	10.7
SJ-174	O=C(NCCCC[N+](CC)(CC)CC1=CC=CC=C1)[C@H](CCCCNC(CCCCCCCCCCCCC)=S)NC(OCC2=CC=CC=C2)=O.[Br-]	1.8	0.13	1.2
SJ-183	O=C(NCCCCN)[C@H](CCCCNC(CCCCCCCCCCCCC)=S)NC(OCC1=CC=CC=C1)=O	0.28	0.04	0.74
SJ-200	O=C(NCCCN)[C@H](CCCCNC(CCCCCCCCCCCCC)=S)NC(OCC1=CC=CC=C1)=O	3.7	0.05	9.3
SJ-184	O=C(NCCCCNC(N)=N)[C@H](CCCCNC(CCCCCCCCCCCCC)=S)NC(OCC1=CC=CC=C1)=O	0.97	0.045	8.9
SJ-218	O=C(NC1=CC(C[N+](CC)(CC)CC)=CC=C1)[C@H](CCCCNC(CCCCCCCCCCCCC)=S)NC(OCC2=CC=CC=C2)=O.[Br-]	0.11	0.025	1.4
SJ-207	O=C(NC1=CC(CN)=CC=C1)[C@H](CCCCNC(CCCCCCCCCCCCC)=S)NC(OCC2=CC=CC=C2)=O	0.41	0.05	1.8
SJ-155	O=C(NCCCC[N+](CC)(CC)CC)[C@H](CCCCNC(CCCCCCCCCCCCC)=O)NC(OCC1=CC=CC=C1)=O.[Br-]	>200	7.65	>200	51.95	50.5	23.69	31.71
SJ-148	O=C(NCCCCN(CC)CC)[C@H](CCCCNC(CCCCCCCCCCCCC)=O)NC(OCC1=CC=CC=C1)=O	>20	0.9	>200	18.71	27.62	12.15	12.72
SJ-202	O=C(NCCCC[N+](CC)(CC)CC)[C@H](CCCCNC(CCCCCCCCCCC)=S)NC(OCC1=CC=CC=C1)=O.[Br-]	5.4	0.73	58.4
SJ-204	O=C(NCCCC[N+](CC)(CC)CC)[C@H](CCCCNC(CCCCCCCCC)=S)NC(OCC1=CC=CC=C1)=O.[Br-]	5.81	0.07	>200
SJ-213	O=C(NCCCC[N+](CC)(CC)CC)[C@H](CCCCNC(CCCCCCC)=S)NC(OCC1=CC=CC=C1)=O.[Br-]	1.31	0.13	11
SJ-206	O=C(NCCCC[N+](CC)(CC)CC)[C@H](CCCCNC(CCCCC)=S)NC(OCC1=CC=CC=C1)=O.[Br-]	17.3	1.7	>100
SJ-112A	O=C(NCCN1CCNCC1)[C@H](CCCCNC(CCCCCCCCCCCCC)=S)NC(C)=O			2.1
